# Supplementary material for: Comparative Efficacy of Transbronchial Needle Aspiration and Cryobiopsies in Thoracic Disorders: A Systematic Review and Meta-Analysis for Optimal Diagnostic Efficacy
Source: Life (Basel). 2026 May 3;16(5):768. doi: 10.3390/life16050768 (PMC13208292; doi:10.3390/life16050768)
Supplement: Supplementary file 1 [file life-16-00768-s001.zip]

Archive with 1 entries (1 files):
- life-4235349-supplementary.pdf
